# Supplementary material for: Three-dimensional experiments and individual based simulations show that cell proliferation drives melanoma nest formation in human skin tissue
Source: BMC Syst Biol. 2018 Mar 27;12:34. doi: 10.1186/s12918-018-0559-9 (PMC5872522; doi:10.1186/s12918-018-0559-9)
Supplement: Supplementary file 2 — Experimental data (XLSX 22 kb) [file 12918_2018_559_MOESM2_ESM.xlsx]

## Sheet: non-irradiated
	NEST AREA (mm²): EXPERIMENTS USING NON-IRRADIATED MELANOMA CELLS
	Initial cell number: 1250				Initial cell number: 5000				Initial cell number: 8500
	DONOR A	DONOR B	DONOR C		DONOR A	DONOR B	DONOR C		DONOR A	DONOR B	DONOR C
	0.045	0.029	0.018		0.08	0.045	0.08		0.181	0.036	0.46
	0.037	0.022	0.02		0.088	0.086	0.13		0.095	0.094	0.123
	0.022	0.014	0.029		0.07	0.076	0.032		0.202	0.042	0.266
	0.016	0.024	0.028		0.089	0.044	0.029		0.785	0.054	0.138
	0.012	0.049	0.083		0.062	0.044	0.051		0.038	0.114	0.186
	0.034	0.029	0.023		0.062	0.099	0.031		0.189	0.129	0.213
	0.029	0.029	0.046		0.05	0.038	0.043		0.233	0.152	0.329
	0.026	0.026	0.017		0.087	0.06	0.067		0.201	0.035	0.319
	0.035	0.022	0.013		0.052	0.108	0.047		0.258	0.05	0.199
	0.045	0.023	0.01		0.041	0.129	0.051		0.213	0.033	0.144
	0.035	0.02	0.008		0.032	0.078	0.066		0.121	0.045	0.129
	0.053	0.022	0.017		0.103	0.077	0.042		0.176	0.024	0.123
	0.026	0.023	0.024		0.057	0.036	0.057		0.571	0.038	0.098
	0.048	0.018	0.018		0.053	0.136	0.051		0.814	0.048	0.088
	0.036	0.014	0.029		0.034	0.081	0.021		0.302	0.097	0.04
	0.022	0.022	0.014		0.053	0.065	0.031		0.077	0.045	0.069
	0.03	0.02	0.021		0.036	0.171	0.029		0.083	0.219	0.147
	0.019	0.021	0.01		0.053	0.121	0.102		0.175	0.027	0.076
	0.024	0.023	0.014		0.095	0.048	0.135		0.17	0.317	0.152
	0.02	0.017	0.026		0.051	0.066	0.111		0.049	0.265	0.089
	0.022	0.022	0.022		0.053	0.032	0.084		0.094	0.113	0.109
	0.049	0.017	0.024		0.023	0.024	0.089		0.048	0.316	0.082
	0.022	0.012	0.02		0.069	0.044	0.063		0.022	0.164	0.089
	0.014	0.015	0.038		0.141	0.032	0.163		0.059	0.138	0.054
	0.012	0.041	0.02		0.051	0.049	0.094		0.061	0.165	0.086
	0.022	0.022	0.014		0.133	0.057	0.107		0.051	0.101	0.073
	0.034	0.025	0.02		0.128	0.061	0.069		0.073	0.025	0.045
	0.015	0.02	0.01		0.15	0.051	0.039		0.073	0.027	0.081
	0.01	0.019	0.01		0.085	0.045	0.041		0.059	0.036	0.073
	0.015	0.02	0.02		0.139	0.078	0.045		0.051	0.358	0.082
	0.012	0.015	0.026		0.069	0.051	0.038		0.059	0.041	0.094
	0.009	0.031	0.013		0.079	0.078	0.059		0.071	0.044	0.062
	0.019	0.019	0.024		0.15	0.019	0.038		0.058	0.024	0.069
	0.022	0.009	0.01		0.109	0.059	0.031		0.072	0.03	0.085
	0.013	0.01	0.014		0.121	0.045	0.026		0.089	0.028	0.059
	0.02	0.012	0.013		0.092	0.053	0.047		0.036	0.054	0.059
	0.026	0.017	0.012		0.041	0.036	0.02		0.044	0.027	0.066
	0.033	0.025	0.018		0.017	0.075	0.035		0.062	0.032	0.086
	0.02	0.018	0.013		0.032	0.051	0.032		0.041	0.035	0.079
	0.054	0.012	0.02		0.048	0.048	0.032		0.051	0.042	0.067
	0.059	0.014	0.018		0.068	0.03	0.029		0.091	0.044	0.076
	0.026	0.022	0.014		0.028	0.043	0.035		0.044	0.07	0.059
	0.022	0.018	0.038		0.084	0.047	0.041		0.092	0.049	0.032
	0.035	0.024	0.02		0.028	0.034	0.032		0.032	0.036	0.056
	0.014	0.009	0.028		0.011	0.017	0.047		0.031	0.028	0.082
	0.034	0.012	0.017		0.071	0.031	0.045		0.028	0.023	0.044
	0.017	0.012	0.018		0.02	0.057	0.061		0.026	0.015	0.073
	0.022	0.018	0.012		0.067	0.05	0.039		0.017	0.053	0.026
	0.036	0.038	0.014		0.087	0.054	0.037		0.026	0.141	0.065
	0.025	0.029	0.02		0.019	0.042	0.036		0.03	0.138	0.077
	0.032	0.024	0.023		0.019	0.032	0.056		0.047	0.084	0.061
	0.025	0.01	0.017		0.055	0.153	0.043		0.041	0.057	0.052
	0.022	0.012	0.013		0.028	0.075	0.033		0.04	0.13	0.042
	0.014	0.011	0.01		0.045	0.083	0.039		0.046	0.051	0.04
	0.023	0.019	0.008		0.063	0.071	0.041		0.055	0.047	0.042
	0.017	0.022	0.017		0.028	0.076	0.046		0.045	0.068	0.078
	0.017	0.021	0.024		0.089	0.084	0.024		0.043	0.047	0.042
	0.02	0.014	0.018		0.057	0.029	0.026		0.049		0.046
	0.024	0.012	0.029		0.058	0.066	0.031		0.063
	0.017	0.013	0.014		0.076	0.032	0.025		AVERAGE	AVERAGE	AVERAGE
	0.009	0.021	0.021		0.203	0.025	0.032		0.117847	0.0832456	0.101397
	0.013	0.009	0.01		0.102	0.057	0.036
	0.012	0.011	0.014		0.051	0.039	0.034
	0.01	0.008	0.026		0.055	0.039	0.036		MEDIAN	MEDIAN	MEDIAN
	0.012	0.007	0.022		0.041	0.017	0.026		0.059	0.048	0.0775
	0.016	0.012	0.022		0.042	0.059	0.031
	0.012	0.009	0.018		0.058	0.054	0.028
	0.017	0.009	0.024		0.039	0.034	0.025
	0.012	0.008	0.009		0.028	0.061	0.023
	0.012	0.013	0.012		0.164	0.049	0.045
	0.01	0.008	0.012		0.015	0.028	0.034
	0.012	0.005	0.018		0.019	0.021	0.043
	0.017	0.008			0.022	0.062	0.031
	0.022				0.029	0.02	0.032
	0.014				0.045	0.032	0.03
	0.014				0.025	0.051	0.028
	0.012				0.046	0.015	0.028
	0.014				0.044	0.031	0.029
	0.015				0.048	0.037	0.032
	0.01				0.034	0.067	0.031
	AVERAGE	AVERAGE	AVERAGE		0.021	0.048	0.042
	0.0227875	0.0182192	0.0195694		0.018	0.043	0.026
					0.028	0.07	0.026
	MEDIAN	MEDIAN	MEDIAN		0.012	0.054	0.039
	0.02	0.018	0.018		0.018	0.015	0.032
					0.057	0.023	0.02
					0.02	0.014	0.032
					0.032	0.043	0.043
					0.029	0.03	0.04
					0.033	0.014	0.013
					0.015	0.02	0.031
					0.031		0.033
					0.061		0.024
					0.037		0.026
							0.026
							0.021
							0.026
							0.031
							0.035
							0.035
							0.02
							0.02
					AVERAGE	AVERAGE	AVERAGE
					0.0585213	0.0535604	0.0431275
					MEDIAN	MEDIAN	MEDIAN
					0.051	0.048	0.035

## Sheet: irradiated
	NEST AREA (mm²): EXPERIMENTS USING IRRADIATED MELANOMA CELLS
	Initial cell number: 1250	Initial cell number: 5000				Initial cell number: 8500
		DONOR A	DONOR B	DONOR C		DONOR A	DONOR B	DONOR C
		0.016	0.012	0.006		0.032	0.028	0.021
		0.007	0.009	0.018		0.022	0.02	0.01
		0.009	0.013	0.015		0.018	0.02	0.019
		0.007	0.013	0.014		0.01	0.015	0.01
		0.005	0.013	0.014		0.013	0.02	0.007
		0.007	0.01	0.014		0.01	0.017	0.019
		0.009	0.008	0.012		0.021	0.025	0.015
		0.006	0.012	0.005		0.009	0.02	0.01
		0.011	0.009	0.014		0.01	0.02	0.02
		0.005	0.007	0.007		0.014	0.026	0.013
		0.005	0.01	0.006		0.017	0.022	0.015
		0.006	0.017	0.006		0.01	0.01	0.013
		0.012	0.013	0.009		0.02	0.035	0.017
		0.009	0.009	0.007		0.014	0.02	0.01
		0.005	0.006	0.004		0.015	0.026	0.019
		0.005	0.008	0.012			0.017	0.013
		0.007	0.015	0.011				0.012
		0.012	0.013	0.009		AVERAGE	AVERAGE	AVERAGE
		0.011	0.022	0.009		0.0156667	0.0213125	0.0142941
		0.009	0.012	0.006
		0.014		0.007		MEDIAN	MEDIAN	MEDIAN
				0.005		0.014	0.02	0.013
				0.004
		AVERAGE	AVERAGE	AVERAGE
		0.00842857	0.01155	0.00930435
		MEDIAN	MEDIAN	MEDIAN
		0.007	0.012	0.009
